# Supplementary material for: Does bribery increase maternal mortality? Evidence from 135 Sub-Saharan African regions
Source: PLOS Glob Public Health. 2023 Dec 4;3(12):e0000847. doi: 10.1371/journal.pgph.0000847 (PMC10695367; doi:10.1371/journal.pgph.0000847)
Supplement: S2 Fig — a. First-hand Experience in Bribery across 17 SSA Countries–The unit of observation is the pregnancy, so women having more than one baby during the period 2002–2018 are counted more than once. b. First-hand Experience in Bribery across 17 SSA Countries—The unit of observation is the sub-national region. (ZIP) [file pgph.0000847.s002.zip]

Archive with 2 entries (2 files):
- S2b_Fig.tif
- S2a_Fig.tif
